# Supplementary material for: The Enhanced Lithium-Storage Performance for MnO Nanoparticles Anchored on Electrospun Nitrogen-Doped Carbon Fibers
Source: Nanomaterials (Basel). 2018 Sep 17;8(9):733. doi: 10.3390/nano8090733 (PMC6163262; doi:10.3390/nano8090733)
Supplement: Supplementary file 1 [file nanomaterials-08-00733-s001.zip]

Archive with 1 entries (1 files):
- nanomaterials-359337-supplementary.docx
